# Supplementary material for: Non-Canonical G-quadruplexes cause the hCEB1 minisatellite instability in Saccharomyces cerevisiae
Source: eLife. 2017 Jun 29;6:e26884. doi: 10.7554/eLife.26884 (PMC5491262; doi:10.7554/eLife.26884)
Supplement: Supplementary file 1. — (A) Relevant genotypes of haploid W303 Saccharomyces cerevisiae strains used in this study. (B) List of CEB1 sequences analyzed using NMR spectroscopy in vitro. DOI: http://dx.doi.org/10.7554/eLife.26884.016 [file elife-26884-supp1.xlsx]

## Sheet: 1A
Supplementary File 1A
Strain	Relevant genotype	Reference
SY2209	MATa, ura3-1, his3-11,15, leu2-3,112, trp1-1, RAD5	(Fachinetti et al., 2010)
ORT6143-13	WT, URA3-hphMX - ARS305	(Lopes et al., 2011)
ORT7178-5	pif1::HIS3, URA3-hphMX - ARS305	(Piazza et al., 2015)
ORT7131	WT, CEB1-WT-25 - ARS305	(Piazza et al., 2015)
ORT7137	pif1::HIS3, CEB1-WT-25 - ARS305	(Piazza et al., 2015)
ANT1915	WT, CEB1-WT-20 - ARS305	This Study
ANT1929	pif1::HIS3, CEB1-WT-20 - ARS305	This Study
ANT1916	WT, CEB1-Gmut-20 - ARS305	This Study
ANT2608	WT, CEB1-G3T - ARS305	This Study
ANT2609	pif1::HIS3, CEB1-G3T - ARS305	This Study
ANT1987	WT, CEB1-G(9,10)T - ARS305	This Study
ANT1951	WT, CEB1-G(9-11)T - ARS305	This Study
ANT1966	pif1::HIS3, CEB1-G(9-11)T - ARS305	This Study
ORT7159	WT, CEB1-G(9-10,14)T - ARS305	This Study
ORT7163	pif1::HIS3, CEB1-G(9-10,14)T - ARS305	This Study
ORT7158	WT, CEB1-G(10-13)T - ARS305	This Study
ORT7162	pif1::HIS3, CEB1-G(10-13)T - ARS305	This Study
ORT7123	WT, CEB1-G11T - ARS305	This Study
ORT7127	pif1::HIS3, CEB1-G11T - ARS305	This Study
ANT2623	WT, CEB1-G(11-12)T - ARS305	This Study
ORT7166	WT, CEB1-G(11,13)T - ARS305	This Study
ORT7174	pif1::HIS3, CEB1-G(11,13)T - ARS305	This Study
ANT2621	WT, CEB1-G12T - ARS305	This Study
ANT2642	pif1::HIS3, CEB1-G12T - ARS305	This Study
ANT2622	WT, CEB1-G13T - ARS305	This Study
ANT2643	pif1::HIS3, CEB1-G13T - ARS305	This Study
ANT1989	WT, CEB1-G14T - ARS305	This Study
ANT2625	pif1::HIS3, CEB1-G14T - ARS305	This Study
ORT7130	WT, CEB1-G17T - ARS305	This Study
ORT7129	pif1::HIS3, CEB1-G17T - ARS305	This Study
ORT7199	WT, CEB1-G21T - ARS305	This Study
ORT7300	pif1::HIS3, CEB1-G21T - ARS305	This Study
ORT7165	WT, CEB1-G(24,25)T - ARS305	This Study
ORT7173	pif1::HIS3, CEB1-G(24-25)T - ARS305	This Study
ORT7164	WT, CEB1-G25T - ARS305	This Study
ORT7172	pif1::HIS3, CEB1-G25T - ARS305	This Study
ANT1950	WT, CEB1-G(31-32)T - ARS305	This Study
ANT1965	pif1::HIS3, CEB1-G(31-32)T - ARS305	This Study
ANT1952	WT, CEB1-G(34-35)T - ARS305	This Study
ANT1967	pif1::HIS3, CEB1-G(34-35)T - ARS305	This Study
ANT1972	WT, CEB1-G(3,9-11)T - ARS305	This Study
ANT2603	pif1::HIS3, CEB1-G(3,9-11)T - ARS305	This Study
ANT2620	WT, CEB1-G(3,24-25)T - ARS305	This Study
ANT2627	pif1::HIS3, CEB1-G(3,24-25)T - ARS305	This Study
ANT1988	WT, CEB1-G(9-10,24-25)T - ARS305	This Study
ANT1973	WT, CEB1-G(9-11,25)T - ARS305	This Study
ANT2604	pif1::HIS3, CEB1-G(9-11,25)T - ARS305	This Study
ANT2653	WT, CEB1-G(12,25)T - ARS305	This Study
ANT2654	pif1::HIS3, CEB1-G(12,25)T - ARS305	This Study
ANT1990	WT, CEB1-G(14,24-25)T - ARS305	This Study
ANT1909	WT, CEB1-A19T - ARS305	This Study
ANT1923	pif1::HIS3, CEB1-A19T - ARS305	This Study
ANT1910	WT, CEB1-A19TT - ARS305	This Study
ANT1924	pif1::HIS3, CEB1-A19TT - ARS305	This Study
ANT1911	WT, CEB1-A19TTT - ARS305	This Study
ANT1925	pif1::HIS3, CEB1-A19TTT - ARS305	This Study

## Sheet: 1B
Supplementary File 1B
Sequence Name	1 2 3 4 9 10 11 12 13 14 16 17 18 20 21 22 24 25 39 1’ 2’ 3’ 4’
39-nt	T	GGG	CTG	A	GGGGGG	A	GGG	A	GGG	T	GG	CCTGCGGAGGTCCC
39-nt-shift [G3T]a				A	GGGGGG	A	GGG	A	GGG	T	GG	CCTGCGGAGGTCCC	T	GTG	CTG
25-nt	T	GGG	CTG	A	GGGGGG	A	GGG	A	GGG	T	GG
Form 1				A	GGGGGG	A	GGG	A	GGG	T	GG
Form 2					GGG	A	GGG	A	GGG	T	GG
Form 3				A	GGGGGG	A	GGG	A	GGG	T	GG
Form 4	T	GGG	CTG	A	GGGGGG	A	GGG	A
25-nt [G17T]	T	GGG	CTG	A	GGGGGG	A	GTG	A	GGG	T	GG
25-nt [G3T]	T	GTG	CTG	A	GGGGGG	A	GGG	A	GGG	T	GG
25-nt [G(21,24,25)T]	T	GGG	CTG	A	GGGGGG	A	GGG	A	GTG	T	TT
a 39-nt-shift [G3T] is an intermotif sequence. Mutated residues are typed in bold. The dotted line separate the motif n from the motif n+1.
